# Supplementary material for: Fluorine-modified polymers reduce the adsorption of immune-reactive proteins to PEGylated gold nanoparticles
Source: Nanomedicine (Lond). 2024 Apr 9;19(11):995–1012. doi: 10.2217/nnm-2023-0357 (PMC11221377; doi:10.2217/nnm-2023-0357)
Supplement: Supplementary Materials [file INNM_A_2339621_SM0001.zip]

Archive with 12 entries (10 files):
- /
- /
- Figure S1.ai
- Figure S2.ai
- Figure S3.ai
- Figure S4.ai
- Figure S5.ai
- Figure S6.ai
- Figure S7.ai
- Figure S8.ai
- Figure S9.ai
- Supplementary tables.docx
